# Supplementary material for: Meron-Mediated Phase Transitions in Quasi-Two-Dimensional Chiral Magnets with Easy-Plane Anisotropy: Successive Transformation of the Hexagonal Skyrmion Lattice into the Square Lattice and into the Tilted FM State
Source: Nanomaterials (Basel). 2024 Sep 20;14(18):1524. doi: 10.3390/nano14181524 (PMC11434891; doi:10.3390/nano14181524)
Supplement: Supplementary file 1 [file nanomaterials-14-01524-s001.zip]

Archive with 2 entries (2 files):
- FirstMode.mp4
- SecondMode.mp4
